# Supplementary material for: De novo transcriptome sequencing and analysis of salt-, alkali-, and drought-responsive genes in Sophora alopecuroides
Source: BMC Genomics. 2020 Jun 23;21:423. doi: 10.1186/s12864-020-06823-4 (PMC7310485; doi:10.1186/s12864-020-06823-4)
Supplement: Supplementary file 2 — Additional file 2: Table S1. Statistics of the number of DEGs corresponding to KEGG metabolic pathways. This table provides the number of DEGs corresponding to KEGG metabolic pathways. [file 12864_2020_6823_MOESM2_ESM.xlsx]

## Sheet: Sheet1
	Table S1. Statistics of the number of DEGs corresponding to KEGG metabolic pathways
#Term	ID	ST vs CK （DEG number）		A_ST vs CK（DEG number）		DT vs CK（DEG number）
		up	down	up	down	up	down
Glycolysis / Gluconeogenesis	ko00010	1	5	42	6	20	96
Citrate cycle (TCA cycle)	ko00020	0	0	38	1	10	94
Pentose phosphate pathway	ko00030	0	4	17	3	11	60
Pentose and glucuronate interconversions	ko00040	1	3	22	8	3	32
Fructose and mannose metabolism	ko00051	0	0	10	2	9	33
Galactose metabolism	ko00052	1	0	18	2	7	20
Ascorbate and aldarate metabolism	ko00053	0	0	14	3	2	23
Fatty acid biosynthesis	ko00061	0	1	12	1	6	27
Fatty acid elongation	ko00062	0	0	8	0	1	10
Fatty acid degradation	ko00071	0	1	26	2	8	55
Synthesis and degradation of ketone bodies	ko00072	0	0	4	0	1	7
Cutin, suberine and wax biosynthesis	ko00073	0	0	2	0	0	2
Steroid biosynthesis	ko00100	0	0	10	1	2	11
Ubiquinone and other terpenoid-quinone biosynthesis	ko00130	2	3	17	3	9	31
Oxidative phosphorylation	ko00190	0	8	55	8	10	140
Photosynthesis	ko00195	0	0	1	1	2	1
Photosynthesis - antenna proteins	ko00196	0	0	1	0	1	1
Arginine biosynthesis	ko00220	0	0	11	0	4	24
Purine metabolism	ko00230	0	8	35	8	7	116
Caffeine metabolism	ko00232	0	0	5	0	2	3
Pyrimidine metabolism	ko00240	0	5	22	7	2	81
Alanine, aspartate and glutamate metabolism	ko00250	2	1	19	0	9	45
Glycine, serine and threonine metabolism	ko00260	0	2	21	0	9	58
Monobactam biosynthesis	ko00261	0	0	2	0	1	6
Cysteine and methionine metabolism	ko00270	0	8	51	7	7	118
Valine, leucine and isoleucine degradation	ko00280	0	0	32	1	13	54
Valine, leucine and isoleucine biosynthesis	ko00290	0	0	8	0	2	17
Lysine biosynthesis	ko00300	0	0	3	0	2	8
Lysine degradation	ko00310	0	0	23	2	1	30
Arginine and proline metabolism	ko00330	2	0	30	1	12	45
Histidine metabolism	ko00340	0	0	9	1	1	16
Tyrosine metabolism	ko00350	1	1	15	1	7	24
Phenylalanine metabolism	ko00360	2	1	17	1	6	27
Tryptophan metabolism	ko00380	0	2	19	4	6	36
Phenylalanine, tyrosine and tryptophan biosynthesis	ko00400	0	0	10	0	3	28
beta-Alanine metabolism	ko00410	0	0	14	1	3	29
Taurine and hypotaurine metabolism	ko00430	0	0	3	0	3	6
Selenocompound metabolism	ko00450	0	0	5	0	0	28
Cyanoamino acid metabolism	ko00460	1	2	7	3	2	28
Glutathione metabolism	ko00480	2	14	33	12	1	86
Starch and sucrose metabolism	ko00500	4	4	56	9	11	74
N-Glycan biosynthesis	ko00510	0	1	13	0	1	22
Other glycan degradation	ko00511	0	0	4	0	1	2
Other types of O-glycan biosynthesis	ko00514	0	0	2	0	0	1
Amino sugar and nucleotide sugar metabolism	ko00520	5	3	39	5	7	56
Glycosaminoglycan degradation	ko00531	0	0	3	0	0	5
Glycerolipid metabolism	ko00561	0	3	18	4	5	35
Inositol phosphate metabolism	ko00562	1	7	22	4	3	55
Glycosylphosphatidylinositol(GPI)-anchor biosynthesis	ko00563	0	0	1	0	0	4
Glycerophospholipid metabolism	ko00564	0	0	25	0	3	44
Ether lipid metabolism	ko00565	0	0	6	0	1	10
Arachidonic acid metabolism	ko00590	0	10	6	11	0	27
Linoleic acid metabolism	ko00591	0	0	2	0	0	6
alpha-Linolenic acid metabolism	ko00592	0	1	4	0	3	37
Sphingolipid metabolism	ko00600	0	3	10	0	2	19
Glycosphingolipid biosynthesis - globo series	ko00603	0	0	3	0	0	3
Glycosphingolipid biosynthesis - ganglio series	ko00604	0	0	2	0	0	1
Pyruvate metabolism	ko00620	0	2	34	4	12	77
Glyoxylate and dicarboxylate metabolism	ko00630	0	2	33	4	14	79
Propanoate metabolism	ko00640	0	0	14	0	5	30
Butanoate metabolism	ko00650	0	0	8	0	3	17
C5-Branched dibasic acid metabolism	ko00660	0	0	3	0	1	5
One carbon pool by folate	ko00670	0	0	4	0	1	14
Carbon fixation in photosynthetic organisms	ko00710	1	7	25	5	12	69
Thiamine metabolism	ko00730	0	0	7	1	2	4
Riboflavin metabolism	ko00740	0	0	0	0	0	9
Vitamin B6 metabolism	ko00750	0	0	2	0	0	4
Nicotinate and nicotinamide metabolism	ko00760	0	0	9	0	0	15
Pantothenate and CoA biosynthesis	ko00770	0	0	7	0	2	17
Biotin metabolism	ko00780	0	0	2	0	1	14
Lipoic acid metabolism	ko00785	0	0	2	0	0	2
Folate biosynthesis	ko00790	0	0	2	0	4	8
Porphyrin and chlorophyll metabolism	ko00860	0	0	5	0	4	16
Terpenoid backbone biosynthesis	ko00900	0	2	13	0	0	18
Monoterpenoid biosynthesis	ko00902	0	0	3	0	0	5
Limonene and pinene degradation	ko00903	0	1	7	2	0	8
Diterpenoid biosynthesis	ko00904	1	0	2	0	2	2
Brassinosteroid biosynthesis	ko00905	0	0	0	0	1	0
Carotenoid biosynthesis	ko00906	3	0	3	1	1	1
Zeatin biosynthesis	ko00908	0	1	2	1	2	2
Sesquiterpenoid and triterpenoid biosynthesis	ko00909	0	0	3	3	0	1
Nitrogen metabolism	ko00910	0	1	11	2	2	31
Sulfur metabolism	ko00920	0	1	9	1	1	28
Phenylpropanoid biosynthesis	ko00940	8	8	19	19	4	73
Flavonoid biosynthesis	ko00941	1	0	2	0	1	25
Isoflavonoid biosynthesis	ko00943	1	0	0	0	0	9
Stilbenoid, diarylheptanoid and gingerol biosynthesis	ko00945	1	1	1	1	1	7
Isoquinoline alkaloid biosynthesis	ko00950	0	0	8	0	2	10
Tropane, piperidine and pyridine alkaloid biosynthesis	ko00960	0	0	6	0	2	8
Betalain biosynthesis	ko00965	0	1	0	1	0	7
Aminoacyl-tRNA biosynthesis	ko00970	0	1	22	0	4	50
Biosynthesis of unsaturated fatty acids	ko01040	0	1	14	1	5	41
ABC transporters	ko02010	0	0	15	3	4	36
Ribosome biogenesis in eukaryotes	ko03008	0	5	21	13	11	104
Ribosome	ko03010	15	302	220	288	12	1476
RNA transport	ko03013	0	31	72	17	16	204
mRNA surveillance pathway	ko03015	0	6	28	2	12	91
RNA degradation	ko03018	0	4	22	4	11	77
RNA polymerase	ko03020	0	0	6	1	0	29
Basal transcription factors	ko03022	0	0	6	0	6	21
DNA replication	ko03030	0	0	5	1	2	10
Spliceosome	ko03040	0	8	65	6	28	151
Proteasome	ko03050	0	0	38	0	1	55
Protein export	ko03060	0	1	10	0	1	41
Base excision repair	ko03410	1	1	2	1	2	9
Nucleotide excision repair	ko03420	0	0	12	0	0	19
Mismatch repair	ko03430	0	0	3	0	0	5
Homologous recombination	ko03440	0	0	4	0	2	7
Non-homologous end-joining	ko03450	0	0	1	0	1	3
Plant hormone signal transduction	ko04075	4	6	30	15	15	28
Cell cycle - Caulobacter	ko04112	0	0	3	0	0	5
Ubiquitin mediated proteolysis	ko04120	2	0	51	3	15	84
Sulfur relay system	ko04122	0	0	5	0	0	5
SNARE interactions in vesicular transport	ko04130	0	0	1	1	1	9
Regulation of autophagy	ko04140	0	0	16	2	7	37
Protein processing in endoplasmic reticulum	ko04141	0	12	62	22	30	285
Endocytosis	ko04144	0	0	65	8	20	146
Phagosome	ko04145	0	6	44	16	5	166
Peroxisome	ko04146	0	3	30	5	14	90
Plant-pathogen interaction	ko04626	1	6	22	11	5	95
Circadian rhythm - plant	ko04712	0	1	8	0	20	19
