# Supplementary material for: De novo transcriptome sequencing and analysis of salt-, alkali-, and drought-responsive genes in Sophora alopecuroides
Source: BMC Genomics. 2020 Jun 23;21:423. doi: 10.1186/s12864-020-06823-4 (PMC7310485; doi:10.1186/s12864-020-06823-4)
Supplement: Supplementary file 3 — Additional file 3: Table S2. Statistics of DEGs corresponding to KEGG metabolic pathways. This table provides the potential genes corresponding to KEGG metabolic pathways. [file 12864_2020_6823_MOESM3_ESM.xlsx]

## Sheet: Sheet1
	Table S2. Statistics of DEGs corresponding to KEGG metabolic pathways
Gene name	NR Description	NR ID	NR Evalue	KO Name	UP_DOWN_REGULATION(STvsCK)	log2ratio(STvsCK)	q value(STvsCK)	UP_DOWN_REGULATION(A_STvsCK)	log2ratio(A_STvsCK)	q value(A_STvsCK)	UP_DOWN_REGULATION(DTvsCK)	log2ratio(DTvsCK)	q value(DTvsCK)
SaCoA	4-coumarate:CoA ligase [Amorpha fruticosa]	AAL35216.1	2.1e-31	4CL	UP	2.2274	0.048497	FALSE	3.0377	0.13303	FALSE	-0.17425	1
SaPYL4-1	PREDICTED: abscisic acid receptor PYL4-like [Glycine max]	XP_003538484.2	1.3e-54	PYL	DOWN	-3.3901	2.9703e-05	DOWN	-3.6857	0.0047453	UP	0.90906	0.023051
SaPYL4-2	PREDICTED: abscisic acid receptor PYL4-like [Cicer arietinum]	XP_004491006.1	4.2e-67	PYL	DOWN	-2.2779	0.0015048	DOWN	-3.1033	0.0061632	UP	1.0549	0.00033119
SaPYL4-3	PREDICTED: abscisic acid receptor PYL4 [Populus euphratica]	XP_011046813.1	2.9e-65	PYL	DOWN	-2.4867	0.00055746	DOWN	-4.0809	0.00020377	FALSE	-0.36222	1
SaPYL4-4	PREDICTED: abscisic acid receptor PYL4-like [Glycine max]	XP_003538484.2	4.5e-43	PYL	DOWN	-3.3317	6.8021e-05	DOWN	-3.6447	0.0068417	FALSE	0.6795	0.28742
SaPYL5-1	PREDICTED: abscisic acid receptor PYL4-like [Glycine max]	XP_003519420.1	2.4e-46	PYL	DOWN	-2.7606	1.7098e-05	DOWN	-3.85	0.00023314	FALSE	0.62575	0.17394
SaPP2C8	hypothetical protein PHAVU_001G075400g [Phaseolus vulgaris]>gi|561034975|gb|ESW33505.1| hypothetical protein PHAVU_001G075400g [Phaseolus vulgaris]	XP_007161511.1	2.3e-33	PP2C	UP	5.153	2.1519e-06	UP	7.1794	4.6553e-06	FALSE	-0.34227	1
SaPP2C16	hypothetical protein PHAVU_003G134200g [Phaseolus vulgaris]>gi|561027977|gb|ESW26617.1| hypothetical protein PHAVU_003G134200g [Phaseolus vulgaris]	XP_007154623.1	2.7e-138	PP2C	UP	1.7781	0.0030136	FALSE	1.3298	1	FALSE	0.717	0.1298
SaPP2C37	PREDICTED: protein phosphatase 2C 37 [Glycine max]	XP_003538425.1	1.5e-145	PP2C	UP	1.9077	0.0033576	FALSE	2.3096	0.98879	FALSE	0.11743	1
SaPP2C53	PREDICTED: probable protein phosphatase 2C 6-like [Glycine max]	XP_003530510.1	1.4e-80	PP2C	UP	3.0053	0.00022359	UP	3.7941	0.026881	FALSE	-0.72096	1
SaTCH4	PREDICTED: probable xyloglucan endotransglucosylase/hydrolase protein 23 [Cicer arietinum]	XP_004507836.1	5.3e-54	TCH4	DOWN	-1.9296	0.0010354	FALSE	1.3638	1	FALSE	0.23255	1
SaNPR1	PREDICTED: LOW QUALITY PROTEIN: regulatory protein NPR1-like [Glycine max]	XP_003534926.1	1.3e-146	NPR1	FALSE	0.6474	1	UP	4.1584	0.014879	FALSE	-0.34147	1
SashkB	PREDICTED: dual specificity protein kinase splA-like [Eucalyptus grandis]>gi|629095297|gb|KCW61292.1| hypothetical protein EUGRSUZ_H04046 [Eucalyptus grandis]	XP_010024797.1	9.4e-58	CTR1	FALSE	3.0977	1	UP	8.3478	0.043212	FALSE	NA	NA
SashkC1	hypothetical protein PHAVU_004G151400g [Phaseolus vulgaris]>gi|561026003|gb|ESW24688.1| hypothetical protein PHAVU_004G151400g [Phaseolus vulgaris]	XP_007152694.1	2.6e-34	CTR1	FALSE	Inf	1	UP	Inf	0.04354	FALSE	NA	NA
SashkC2	PREDICTED: dual specificity protein kinase shkD isoform X2 [Setaria italica]	XP_004962762.1	1.6e-39	CTR1	FALSE	Inf	1	UP	Inf	0.0038333	FALSE	NA	NA
SashkC3	PREDICTED: serine/threonine-protein kinase STE20-like [Sesamum indicum]	XP_011071376.1	1.7e-38	CTR1	FALSE	Inf	1	UP	Inf	0.03697	FALSE	Inf	1
SashkC4	PREDICTED: serine/threonine-protein kinase CTR1-like [Brachypodium distachyon]	XP_010236800.1	2.2e-51	CTR1	FALSE	4.122	1	UP	8.123	0.0099939	FALSE	NA	1
SakinX	hypothetical protein CICLE_v10031182mg [Citrus clementina]>gi|567888312|ref|XP_006436678.1| hypothetical protein CICLE_v10031182mg [Citrus clementina]>gi|567888314|ref|XP_006436679.1| hypothetical protein CICLE_v10031182mg [Citrus clementina]>gi|568878398|ref|XP_006492182.1| PREDICTED: serine/threonine-protein kinase CTR1-like isoform X1 [Citrus sinensis]>gi|568878402|ref|XP_006492183.1| PREDICTE…	XP_006436677.1	8.4e-45	CTR1	FALSE	Inf	1	UP	Inf	0.0086691	FALSE	Inf	1
SadrkD	serine/threonine protein kinase [Phytophthora infestans T30-4]>gi|262108285|gb|EEY66337.1| serine/threonine protein kinase [Phytophthora infestans T30-4]	XP_002906936.1	9.5e-165	CTR1	FALSE	-0.1185	1	UP	6.1808	0.033964	FALSE	NA	NA
SagefX	hypothetical protein PHYSODRAFT_563616 [Phytophthora sojae]>gi|348670905|gb|EGZ10726.1| hypothetical protein PHYSODRAFT_563616 [Phytophthora sojae]	XP_009533471.1	6.7e-48	CTR1	FALSE	-0.53227	1	UP	5.7826	0.045318	FALSE	NA	0.10959
SaDDB1	hypothetical protein PHYSODRAFT_477685 [Phytophthora sojae]>gi|348687189|gb|EGZ27003.1| hypothetical protein PHYSODRAFT_477685 [Phytophthora sojae]	XP_009514278.1	4.4e-47	CTR1	FALSE	2.0903	1	UP	7.3212	0.03033	FALSE	NA	1
SaDDB2	protein kinase, putative [Phytophthora infestans T30-4]>gi|262098071|gb|EEY56123.1| protein kinase, putative [Phytophthora infestans T30-4]	XP_002902953.1	6.2e-36	CTR1	FALSE	1.1379	1	UP	6.4874	0.022989	FALSE	NA	1
SaDDB3	TKL protein kinase [Phytophthora parasitica INRA-310]>gi|568016471|gb|ETL90648.1| TKL protein kinase [Phytophthora parasitica]>gi|568092633|gb|ETN07438.1| TKL protein kinase [Phytophthora parasitica INRA-310]>gi|570324788|gb|ETO72736.1| TKL protein kinase [Phytophthora parasitica P1976]	XP_008907195.1	0	CTR1	FALSE	-0.6751	1	UP	5.632	0.044906	FALSE	NA	1
SaDDB4	protein kinase [Phytophthora infestans T30-4]>gi|262095489|gb|EEY53541.1| protein kinase [Phytophthora infestans T30-4]	XP_002905159.1	6.6e-102	CTR1	FALSE	3.794	1	UP	8.3361	0.012805	FALSE	NA	NA
SaDDB5	ACT-like tyrosine kinase family protein [Medicago truncatula]	KEH27604.1	1e-46	CTR1	FALSE	Inf	1	UP	Inf	0.040211	FALSE	NA	NA
SaMIMI1	predicted protein [Hordeum vulgare subsp. vulgare]	BAK02305.1	4.4e-220	CTR1	FALSE	NA	NA	UP	8.3712	0.019264	FALSE	0.96049	1
SaMIMI2	predicted protein [Hordeum vulgare subsp. vulgare]	BAK02305.1	4e-57	CTR1	FALSE	Inf	1	UP	Inf	0.020382	FALSE	NA	NA
Sapats1-1	BnaC06g34470D [Brassica napus]	CDX72999.1	1.6e-40	CTR1	FALSE	Inf	1	UP	Inf	0.031072	FALSE	NA	NA
Sapats1-2	serine/threonine protein kinase [Galdieria sulphuraria]>gi|452823471|gb|EME30481.1| serine/threonine protein kinase [Galdieria sulphuraria]	XP_005707001.1	2e-50	CTR1	FALSE	Inf	1	UP	Inf	0.036874	FALSE	NA	NA
SaAUX1	Auxin transporter-like protein 1 [Glycine soja]	KHN36389.1	3.3e-90	AUX1, LAX	FALSE	-0.11468	1	DOWN	-2.6533	0.044476	FALSE	0.29263	1
SaIAA8-1	PREDICTED: auxin-responsive protein IAA27 [Glycine max]>gi|734430824|gb|KHN45622.1| Auxin-responsive protein IAA27 [Glycine soja]	XP_003534212.1	9.8e-66	IAA	FALSE	-0.81794	1	DOWN	-2.9145	0.049726	FALSE	0.81184	0.11454
SaIAA8-2	hypothetical protein PHAVU_004G166400g [Phaseolus vulgaris]>gi|561026171|gb|ESW24856.1| hypothetical protein PHAVU_004G166400g [Phaseolus vulgaris]	XP_007152862.1	3.1e-19	IAA	FALSE	-1.0139	1	DOWN	-3.1928	0.02559	FALSE	0.40428	1
SaIAA14	PREDICTED: auxin-responsive protein IAA14-like [Glycine max]	XP_003556389.2	1.2e-97	IAA	FALSE	-2.1549	0.062756	DOWN	-3.1871	0.023328	FALSE	0.72513	0.21826
SaIAA26	hypothetical protein PHAVU_005G165600g [Phaseolus vulgaris]>gi|561023864|gb|ESW22594.1| hypothetical protein PHAVU_005G165600g [Phaseolus vulgaris]	XP_007150600.1	1.1e-91	IAA	FALSE	-1.0905	0.63831	DOWN	-2.6097	0.0183	FALSE	0.2479	1
SaIAA27	hypothetical protein PHAVU_005G169600g [Phaseolus vulgaris]>gi|561023907|gb|ESW22637.1| hypothetical protein PHAVU_005G169600g [Phaseolus vulgaris]	XP_007150643.1	7.2e-119	IAA	FALSE	-2.0169	0.052809	DOWN	-3.4486	0.0088048	FALSE	0.2395	1
SaAHK4	SHK279 [Striga asiatica]	ABG35783.1	4.4e-37	AHK2_3_4	FALSE	-1.4846	1	DOWN	-5.5518	0.034595	DOWN	-5.1164	0.0059449
SaGAI	PREDICTED: DELLA protein GAI-like [Glycine max]>gi|214011494|gb|ACJ61497.1| gibberellic acid-insensitive mutant protein [Glycine max]	XP_003552980.1	2.8e-237	DELLA	FALSE	-1.5458	0.26064	DOWN	-3.9988	0.00072533	FALSE	0.64271	0.21721
SaCYCD3	D3-type cyclin isoform 1 [Theobroma cacao]>gi|508722468|gb|EOY14365.1| D3-type cyclin isoform 1 [Theobroma cacao]	XP_007017140.1	1.6e-119	CYCD3	FALSE	-0.49963	1	DOWN	-6.7371	0.015152	FALSE	0.72879	0.94028
SaGCDH	acyl-CoA dehydrogenase [Phytophthora sojae]>gi|348683807|gb|EGZ23622.1| acyl-CoA dehydrogenase [Phytophthora sojae]	XP_009518910.1	2.1e-208	E1.3.3.6, ACOX1, ACOX3	FALSE	2.346	1	UP	5.4934	0.022539	FALSE	-0.4589	1
SaOMT6	unnamed protein product [Chondrus crispus]>gi|507112403|emb|CDF36086.1| unnamed protein product [Chondrus crispus]	XP_005715905.1	4.7e-19	E2.1.1.104	FALSE	1.8065	1	UP	5.8899	0.042459	FALSE	1.8938	0.66965
SaPXR1	hypothetical protein PHYSODRAFT_556029 [Phytophthora sojae]>gi|348686653|gb|EGZ26468.1| hypothetical protein PHYSODRAFT_556029 [Phytophthora sojae]	XP_009521756.1	1.8e-172	PEX5, PXR1	FALSE	1.7342	1	UP	5.7206	0.037942	FALSE	NA	0.63089
SaSOD1	hypothetical protein PPTG_06915 [Phytophthora parasitica INRA-310]>gi|566032622|gb|ETI55533.1| hypothetical protein F443_01812 [Phytophthora parasitica P1569]>gi|567970291|gb|ETK95334.1| hypothetical protein L915_01729 [Phytophthora parasitica]>gi|567998659|gb|ETL48724.1| hypothetical protein L916_01702 [Phytophthora parasitica]>gi|568027837|gb|ETM01782.1| hypothetical protein L917_01663 [Phytoph…	XP_008899209.1	4.5e-73	SOD1	FALSE	1.1643	1	UP	5.7758	0.010839	FALSE	-2.4937	1
SaSOD2-1	hypothetical protein F443_17907 [Phytophthora parasitica P1569]	ETI35828.1	9.6e-50	SOD2	FALSE	-0.41569	1	UP	4.7245	0.0361	FALSE	NA	0.40083
SaSOD2-2	superoxide disumtase [Phytophthora sojae]>gi|348688057|gb|EGZ27871.1| superoxide disumtase [Phytophthora sojae]	XP_009515146.1	8.8e-33	SOD2	FALSE	2.6451	1	UP	6.3053	0.013187	FALSE	-3.6572	0.66819
SaHACL1	acetolactate synthase large subunit [Galdieria sulphuraria]>gi|452824570|gb|EME31572.1| acetolactate synthase large subunit [Galdieria sulphuraria]	XP_005708092.1	1.1e-119	HACL1	FALSE	0.26899	1	UP	4.7503	0.016807	FALSE	2.197	0.98064
SaPYL4-1	PREDICTED: abscisic acid receptor PYL4-like [Glycine max]	XP_003538484.2	1.3e-54	PYL	DOWN	-3.3901	2.9703e-05	DOWN	-3.6857	0.0047453	UP	0.90906	0.023051
SaPYL4-2	PREDICTED: abscisic acid receptor PYL4-like [Cicer arietinum]	XP_004491006.1	4.2e-67	PYL	DOWN	-2.2779	0.0015048	DOWN	-3.1033	0.0061632	UP	1.0549	0.00033119
SaPYL5	PREDICTED: abscisic acid receptor PYL4-like [Glycine max]	XP_003519420.1	4.3e-47	PYL	FALSE	-1.5563	0.068845	FALSE	-2.2663	0.054358	UP	1.2073	1.7191e-05
SaPYL9	uncharacterized protein LOC100810273 [Glycine max]>gi|255641883|gb|ACU21210.1| unknown [Glycine max]	NP_001242004.1	8.5e-56	PYL	FALSE	0.25618	1	FALSE	0.8145	0.88008	UP	0.8728	0.005636
SaSRK2e-1	PREDICTED: serine/threonine-protein kinase SRK2I-like isoform 1 [Glycine max]	XP_003550077.2	1.5e-93	SNRK2	FALSE	0.13721	1	FALSE	0.21375	1	UP	0.60115	0.046637
SaSRK2e-2	Kinase superfamily protein isoform 2 [Theobroma cacao]>gi|590686330|ref|XP_007042347.1| Kinase superfamily protein isoform 2 [Theobroma cacao]>gi|508706280|gb|EOX98176.1| Kinase superfamily protein isoform 2 [Theobroma cacao]>gi|508706282|gb|EOX98178.1| Kinase superfamily protein isoform 2 [Theobroma cacao]	XP_007042345.1	1.6e-74	SNRK2	FALSE	0.0098946	1	FALSE	-0.20506	1	UP	2.4259	4.5087e-08
SaSRK2e-3	serine/threonine protein kinase [Populus tremula]>gi|545715731|gb|AGW51608.1| serine/threonine protein kinase [Populus tremula]	AGW51607.1	3.9e-23	SNRK2	FALSE	-0.44643	1	FALSE	-0.47077	1	UP	1.6654	8.9294e-05
SaSAPK1	PREDICTED: serine/threonine-protein kinase SAPK2-like isoform 1 [Glycine max]>gi|734395681|gb|KHN29039.1| Serine/threonine-protein kinase SAPK2 [Glycine soja]	XP_003531338.1	4.1e-97	SNRK2	FALSE	-0.34919	1	FALSE	-0.9226	1	UP	0.89628	0.018076
SaABF1	ABA response element binding protein 1 [Arachis hypogaea]	AEQ28125.1	1.3e-117	ABF	FALSE	-0.048776	1	FALSE	0.99723	0.72501	UP	1.8748	6.7475e-11
SaSAUR32	SAUR-like auxin-responsive family protein [Medicago truncatula]	KEH20999.1	2.9e-44	SAUR	FALSE	-0.95969	1	FALSE	2.0132	0.15125	DOWN	-2.4851	9.9586e-07
SaAHK2	sensory histidine protein kinase [Physcomitrella patens]>gi|162665649|gb|EDQ52326.1| sensory histidine protein kinase [Physcomitrella patens]	XP_001782871.1	3.9e-37	AHK2_3_4	FALSE	-3.1261	1	FALSE	-1.1797	1	DOWN	NA	0.0072629
SaAHK4	SHK279 [Striga asiatica]	ABG35783.1	4.4e-37	AHK2_3_4	FALSE	-1.4846	1	DOWN	-5.5518	0.034595	DOWN	-5.1164	0.0059449
SaAHP1	uncharacterized protein LOC100306665 [Glycine max]>gi|255629219|gb|ACU14954.1| unknown [Glycine max]>gi|734362474|gb|KHN16158.1| Histidine-containing phosphotransfer protein 1 [Glycine soja]	NP_001238402.1	2.2e-15	AHP	FALSE	0.071383	1	FALSE	-0.3706	1	DOWN	-1.0762	0.0011192
SaHST	hypothetical protein PHAVU_010G162700g [Phaseolus vulgaris]>gi|561008886|gb|ESW07835.1| hypothetical protein PHAVU_010G162700g [Phaseolus vulgaris]	XP_007135841.1	1.1e-88	E2.3.1.133, HCT	FALSE	0.62327	1	FALSE	0.021054	1	UP	1.535	0.00082132
SaCAT1-1	catalase [Prunus persica]	CAD42908.1	1.5e-102	katE, CAT, catB, srpA	FALSE	0.04345	1	FALSE	-0.92611	0.60035	UP	0.75258	0.00088425
SaCAT1-2	PREDICTED: catalase isozyme 1 [Gossypium raimondii]>gi|763790967|gb|KJB57963.1| hypothetical protein B456_009G187600 [Gossypium raimondii]	XP_012446280.1	2.2e-56	katE, CAT, catB, srpA	FALSE	0.24199	1	FALSE	-0.88054	0.98879	UP	1.2731	5.1128e-07
SaCAT1-3	catalase [Prunus persica]	CAB56850.1	9e-87	katE, CAT, catB, srpA	FALSE	0.053712	1	FALSE	-1.0054	0.41906	UP	0.85549	2.0591e-05
SaCAT1-4	catalase [Beta vulgaris subsp. maritima]	AHB72694.1	1.3e-25	katE, CAT, catB, srpA	FALSE	0.66969	1	FALSE	-0.51265	1	UP	1.4097	1.3907e-07
SaCAT1-5	catalase [Gynostemma pentaphyllum]	AIA61608.1	3.7e-154	katE, CAT, catB, srpA	FALSE	0.48309	1	FALSE	0.20135	1	UP	1.3588	0.00035529
SaPEX5	PREDICTED: peroxisome biogenesis protein 5 [Cicer arietinum]	XP_004499675.1	0	PEX5, PXR1	FALSE	0.59149	1	FALSE	0.78208	0.88739	UP	0.79713	0.014913
SaMYB1	hypothetical protein PHYSODRAFT_361119 [Phytophthora sojae]>gi|348673013|gb|EGZ12832.1| hypothetical protein PHYSODRAFT_361119 [Phytophthora sojae]	XP_009530261.1	6.1e-60	LHY	FALSE	NA	NA	UP	Inf	0.035331	FALSE	Inf	1
SaMYB5	PREDICTED: cell division cycle 5-like protein [Phoenix dactylifera]	XP_008806744.1	7.7e-140	CDC5L, CDC5, CEF1	FALSE	Inf	1	UP	Inf	0.047903	FALSE	NA	NA
SaMYB14	PREDICTED: LOW QUALITY PROTEIN: myb-related protein Zm1 [Glycine max]	XP_006598214.1	1e-97	MYBP	UP	2.3174	0.01556	FALSE	1.8823	0.35396	FALSE	-0.5107	1
SaMYBG	conserved hypothetical protein [Phytophthora infestans T30-4]>gi|262104594|gb|EEY62646.1| conserved hypothetical protein [Phytophthora infestans T30-4]	XP_002898888.1	9.7e-21	--	FALSE	-3.7791	0.22364	DOWN	-5.1343	0.046533	DOWN	NA	0.0001967
SabZIP1	PREDICTED: alanine--glyoxylate aminotransferase 2 homolog 1, mitochondrial [Glycine max]	XP_003538505.1	6.6e-197	AGXT2	FALSE	0.60574	1	UP	2.185	0.041358	FALSE	0.46477	0.57907
SabZIP3	--	--	--	--	UP	6.4177	0.012967	FALSE	4.1118	0.63898	FALSE	1.3037	1
SabZIP5	hypothetical protein PPTG_15692 [Phytophthora parasitica INRA-310]>gi|568088604|gb|ETN03461.1| hypothetical protein PPTG_15692 [Phytophthora parasitica INRA-310]	XP_008911234.1	4.9e-190	--	DOWN	-3.7876	0.036426	FALSE	-2.7463	0.20559	DOWN	NA	NA
SaWRKY27	PREDICTED: probable WRKY transcription factor 29-like [Glycine max]>gi|734310563|gb|KHM99943.1| Putative WRKY transcription factor 29 [Glycine soja]	XP_006580551.1	6.5e-29	WRKY27	FALSE	2.2821	0.78612	UP	7.5857	0.01163	FALSE	1.0988	0.82514
SaWRKY33	PREDICTED: probable WRKY transcription factor 33 [Glycine max]	XP_003519273.1	2.2e-188	WRKY33	FALSE	-0.14968	1	UP	2.5144	0.032332	FALSE	-0.52767	0.29087
SaWRKY38	transcription factor [Glycine max]>gi|166203242|gb|ABY84661.1| transcription factor [Glycine max]	NP_001237619.1	1.1e-40	--	FALSE	-1.1424	1	DOWN	-3.2729	0.02176	DOWN	-2.1749	1.2077e-05
SaNAC2	NAC domain protein [Glycine max]	ACD39367.1	6.8e-83	--	FALSE	0.8166	1	UP	3.2095	1.932e-06	UP	1.1364	0.00069798
SaNAC5	PREDICTED: NAC domain-containing protein 2 [Cicer arietinum]>gi|242877145|gb|ACS94038.1| NAC family transcription factor 5 [Cicer arietinum]	XP_004502479.1	3.3e-44	--	FALSE	0.62683	1	UP	2.959	0.006462	UP	0.62451	0.044771
SaNAC25	PREDICTED: NAC transcription factor 25-like [Glycine max]>gi|734406738|gb|KHN34085.1| NAC domain-containing protein 68 [Glycine soja]	XP_003524308.2	3.2e-52	--	FALSE	1.0757	1	UP	2.5153	0.019419	UP	1.8113	0.0074403
