# Supplementary material for: De novo transcriptome sequencing and analysis of salt-, alkali-, and drought-responsive genes in Sophora alopecuroides
Source: BMC Genomics. 2020 Jun 23;21:423. doi: 10.1186/s12864-020-06823-4 (PMC7310485; doi:10.1186/s12864-020-06823-4)
Supplement: Supplementary file 4 — Additional file 4: Table S3. Statistics of the number of transcription factors corresponding to each transcription factor family. This table provides the number of transcription factors corresponding to each transcription factor family. [file 12864_2020_6823_MOESM4_ESM.xlsx]

## Sheet: Sheet1
Table S3. Statistics of the number of transcription factors corresponding to each transcription factor family
Transcription factor Families	Gene number
ABI3VP1	50
Alfin-like	10
AP2-EREBP	227
ARF	35
ARID	38
ARR-B	8
AUX/IAA	84
BBR/BPC	10
BES1	11
bHLH	230
BSD	56
bZIP	472
C2C2-CO-like	3
C2C2-Dof	51
C2C2-GATA	183
C2C2-YABBY	40
C2H2	1254
C3H	816
CCAAT	299
Coactivator p15	36
CPP	67
CSD	142
DBP	1
DDT	16
E2F-DP	62
EIL	7
FAR1	156
FHA	283
G2-like	66
GeBP	9
GNAT	471
GRAS	90
GRF	8
HB	236
HMG	415
HRT	2
HSF	236
IWS1	75
Jumonji	161
LFY	2
LIM	78
LOB	44
LUG	7
MADS	101
MBF1	62
MED6	12
MED7	12
mTERF	58
MYB	814
NAC	123
NOZZLE	1
OFP	22
Orphans	1489
PBF-2-like	18
PHD	269
PLATZ	16
Pseudo ARR-B	1
RB	14
Rcd1-like	42
RWP-RK	88
S1Fa-like	3
SAP	1
SBP	42
SET	273
Sigma70-like	7
SNF2	388
SOH1	14
SRS	12
SWI/SNF-BAF60b	65
SWI/SNF-SWI3	43
TAZ	32
TCP	38
Tify	18
TIG	154
TRAF	373
Trihelix	49
TUB	72
ULT	3
VOZ	2
WRKY	166
zf-HD	22
Zn-clus	470
