# Supplementary material for: De novo transcriptome sequencing and analysis of salt-, alkali-, and drought-responsive genes in Sophora alopecuroides
Source: BMC Genomics. 2020 Jun 23;21:423. doi: 10.1186/s12864-020-06823-4 (PMC7310485; doi:10.1186/s12864-020-06823-4)
Supplement: Supplementary file 5 — Additional file 5: Table S4. Primer sequences validated by qRT-PCR in this study. This table provides the primer sequences that were validated by qRT-PCR in this study. [file 12864_2020_6823_MOESM5_ESM.xlsx]

## Sheet: Sheet1
Table S4. Primer sequences validated by qRT-PCR in this study
Gene ID		Primer
actin	F	5' GTCCTTTCAGGAGGTACAACC 3'
	R	5' CCACATCTGCTGGAAGGTGC 3'
TRINITY_DN415866_c0_g1	F	5' GCAGCAAAATCTTGGGTT 3'
	R	5' GGTCGCAGTGAAGGTTGA 3'
TRINITY_DN414415_c4_g1	F	5' GAAGTCTCCTCCCAACAAA 3'
	R	5' AAGAAGTATTCCAGCCAATC 3'
TRINITY_DN409803_c1_g3	F	5' TGATGATGTGCCTGTGCT 3'
	R	5' TTGAGGTTCATAGTGGTGC 3'
TRINITY_DN434091_c2_g2	F	5' ACCAGGTCGTAACCACTCC 3'
	R	5' CACCACAGCACCCAAGAA 3'
TRINITY_DN437020_c0_g2	F	5' TGGCACTGCTGAGAACAC 3'
	R	5' GGCTGCATTTGCTATGTC 3'
TRINITY_DN423232_c0_g1	F	5' GATGAAGAAGGAGGACAGG 3'
	R	5' CTCAAATGGGATTCCTACTCTA 3'
TRINITY_DN412882_c2_g4	F	5' TGTGGTCTCGTCGTTCCT 3'
	R	5' TGTACTTTTCGGGGTTGC 3'
TRINITY_DN437108_c4_g1	F	5' CTCTTTAGGAGCCTGTTTTC 3'
	R	5' TTTAGAGGAGATGGGGTGA 3'
TRINITY_DN426177_c0_g2	F	5' TAGCAATGTATTTGGTGAGC 3'
	R	5' CTCCTCCTTCAAAGAGCATC 3'
TRINITY_DN429468_c0_g2	F	5' CCAAAATGACCAGGGTAG 3'
	R	5' ATGGGAATAGATCCAGTGAC 3'
TRINITY_DN409803_c1_g3	F	5' TGATGATGTGCCTGTGCT 3'
	R	5' TTGAGGTTCATAGTGGTGC 3'
TRINITY_DN432820_c1_g3	F	5' TTATTTGGCACAGAGCGACT 3'
	R	5' GCGGCGATGTATGGATTT 3'
TRINITY_DN422325_c0_g2	F	5' GTAGCCGTTCATGGTGTT 3'
	R	5' GGTTCTTTCAGCAGTTCG 3'
TRINITY_DN373368_c0_g1	F	5' GAAAAGCCATATCTGCAACC 3'
	R	5' GGGAGACGAGCATCTGTAT 3'
TRINITY_DN419543_c3_g3	F	5' GATTTGGCTAAACTACCTCC 3'
	R	5' TTGGCTACAGGCTGAGAT 3'
TRINITY_DN429501_c0_g2	F	5' TAAGCCAGAACTTCACCG 3'
	R	5' ACTATGCCAACACGAGGA 3'
TRINITY_DN431814_c1_g4	F	5' GTCTATGATGATGGAGCGTT 3'
	R	5' GTTCAGCAAGAGCCAGTTA 3'
TRINITY_DN399776_c1_g1	F	5' AGTGGGGTGGTCCCTAATA 3'
	R	5' CGACAATAACTCGCACTCAG 3'
TRINITY_DN414680_c1_g2	F	5' TGGTGATGCTCGTGGTGTA 3'
	R	5' GCCGTCTTGTTTCTTTCG 3'
TRINITY_DN390571_c0_g2	F	5' TCGCTTGTTTCGGGATTTC 3'
	R	5' AGCAGGGTTACGTGGGTCTT 3'
TRINITY_DN414172_c3_g2	F	5' CTTCGCATCGTTCTTGTAG 3'
	R	5' GTATCTCAGGCGATGTAGGT 3'
TRINITY_DN373368_c0_g1	F	5' GAAAAGCCATATCTGCAACC 3'
	R	5' GGGAGACGAGCATCTGTAT 3'
TRINITY_DN422317_c0_g1	F	5' GAAAAGCATGACACCGAG 3'
	R	5' AAGATGACCAACGAGACG 3'
TRINITY_DN406854_c0_g1	F	5' TTACGATGCGAGAACACG 3'
	R	5' ACTGCGACAAGATGGAGAC 3'
